# Supplementary material for: Intermolecular Forces Driving Hexamethylenetetramine Co-Crystal Formation, a DFT and XRD Analysis
Source: Molecules. 2021 Sep 22;26(19):5746. doi: 10.3390/molecules26195746 (PMC8510214; doi:10.3390/molecules26195746)
Supplement: Supplementary file 1 [file molecules-26-05746-s001.zip]

Archive with 1 entries (1 files):
- molecules-1324805-supplementary.pdf
